# Supplementary material for: Thioredoxin Profiling of Multiple Thioredoxin-Like Proteins in Staphylococcus aureus
Source: Front Microbiol. 2018 Oct 15;9:2385. doi: 10.3389/fmicb.2018.02385 (PMC6196236; doi:10.3389/fmicb.2018.02385)
Supplement: Supplementary file 1 [file Table_1.XLSX]

## Sheet: TrxA+PykA-SSH
m/z	rank	z	ppm	DB Peptide 1	Peptide 1	DB Peptide 2	Peptide 2	XLink AA 1	XLink AA 2	Score	Score Diff	Expect	Sc 1	Exp 1	Rk 1	Sc 2	Exp 2	Rk 2	L Sc	Protein MW	Protein Name	Protein MW	Protein Name
1230.83	1	4	0.41	VTDADFDSKVESGVQLVDFWATWCGPSK	VTDADFDSKVESGVQLVDFWATWC(+Disulfide)GPSK	IVCTIGPASESEEMIEK	IVC(+Disulfide)TIGPASESEEMIEK	32	8	69.3	31.3	1.1e-19	38	1.3e-10	1	29.6	3.4e-08	2	31.3	12419.2	TrxA-C32S	66256.2	PykA
1044.75	1	4	0.36	VTDADFDSKVESGVQLVDFWATWCGPSK	VTDADFDSKVESGVQLVDFWATWC(+Disulfide)GPSK	CDILNSGELK	C(+Disulfide)DILNSGELK	32	144	68.8	18.6	3.4e-19	50.2	6.6e-14	1	17.1	0.00017	3	18.6	12419.2	TrxA-C32S	66256.2	PykA
887.949	1	4	0.8	VESGVQLVDFWATWCGPSK	VESGVQLVDFWATWC(+Disulfide)GPSK	QCSIVWGVQPVVK	QC(+Disulfide)SIVWGVQPVVK	32	410	64	30.4	5e-20	33.6	1.4e-10	1	28	8e-09	3	30.4	12419.2	TrxA-C32S	66256.2	PykA
1640.77	1	3	1.9	IVCTIGPASESEEMIEK	IVC(+Disulfide)TIGPASESEEMIEK	VTDADFDSKVESGVQLVDFWATWCGPSK	VTDADFDSKVESGVQLVDFWATWC(+Disulfide)GPSK	8	32	73.5	38	3.1e-20	35.5	1.2e-09	1	35.3	1.4e-09	3	38	66256.2	PykA	12419.2	TrxA-C32S
1066.52	1	3	1.6	CDILNSGELK	C(+Disulfide)DILNSGELK	VESGVQLVDFWATWCGPSK	VESGVQLVDFWATWC(+Disulfide)GPSK	144	32	38.8	16.5	7.4e-12	22.1	2.9e-06	2	18.6	4.3e-05	3	16.7	66256.2	PykA	12419.2	TrxA-C32S
906.246	1	5	-0.086	QCSIVWGVQPVVK	QC(+Disulfide)SIVWGVQPVVK	VTDADFDSKVESGVQLVDFWATWCGPSK	VTDADFDSKVESGVQLVDFWATWC(+Disulfide)GPSK	410	32	54.1	25.9	1.9e-17	26.7	2.4e-08	3	26	4e-08	4	27.4	66256.2	PykA	12419.2	TrxA-C32S
716.134	2	5	-0.57	VTDADFDSKVESGVQLVDFWATWCGPSK	VTDADFDSKVESGVQLVDFWATWC(+Disulfide)GPSK	QCNK	QC(+Disulfide)NK	32	266	57.1	5.6	3.8e-18	51.5	2.4e-16	1	0.4	7.9	6	4.1	12419.2	TrxA-C32S	66256.2	PykA
rank 1: high confident
rank 2: tetrapeptide is too short, which is identified by mass alone

## Sheet: TrxP+Pyka-SSH
m/z	Rank	z	ppm	DB Peptide 1	Peptide 1	DB Peptide 2	Peptide 2	XLink AA 1	XLink AA 2	Score	Score Diff	Expect	Sc 1	Exp 1	Rk 1	Sc 2	Exp 2	Rk 2	L Sc	Protein MW	Protein Name	Protein MW	Protein Name
1000.78	1	3	-1.5	IVCTIGPASESEEMIEK	IVC(+Disulfide)TIGPASESEEMIEK	FEAGWCPDSR	FEAGWC(+Disulfide)PDSR	8	32	63.8	18	7.4e-16	45.8	1.5e-11	1	10	0.0051	3	18	66256.2	PykA	13250.9	TrxP-C32S
564.758	1	4	1.1	CDILNSGELK	C(+Disulfide)DILNSGELK	FEAGWCPDSR	FEAGWC(+Disulfide)PDSR	144	32	40	17.3	5.1e-14	22.7	2.3e-08	1	9.9	0.00036	3	17.3	66256.2	PykA	13250.9	TrxP-C32S
869.755	1	3	1.1	QCSIVWGVQPVVK	QC(+Disulfide)SIVWGVQPVVK	FEAGWCPDSR	FEAGWC(+Disulfide)PDSR	410	32	40.8	19.7	2.3e-16	21.1	5.7e-09	2	12.1	1.4e-05	3	19.7	66256.2	PykA	13250.9	TrxP-C32S
752.674	1	3	1	FEAGWCPDSR	FEAGWC(+Disulfide)PDSR	CDILNSGELK	C(+Disulfide)DILNSGELK	32	144	40.2	20.6	4.8e-16	19.6	2.4e-08	1	15.5	8e-07	3	22.3	13250.9	TrxP-C32S	66256.2	PykA
828.849	2	2	0.98	FEAGWCPDSR	FEAGWC(+Disulfide)PDSR	QCNK	QC(+Disulfide)NK	32	266	38.4	7.8	3.7e-17	30.6	4.4e-14	1	-0.2	0.061	4	7.8	13250.9	TrxP-C32S	66256.2	PykA
rank 1: high confident
rank 2: tetrapeptide is too short, which is identified by mass alone
